# Supplementary material for: Tolerability and Safety of a Novel Ketogenic Ester, Bis-Hexanoyl (R)-1,3-Butanediol: A Randomized Controlled Trial in Healthy Adults
Source: Nutrients. 2021 Jun 16;13(6):2066. doi: 10.3390/nu13062066 (PMC8234448; doi:10.3390/nu13062066)
Supplement: Supplementary file 1 [file nutrients-13-02066-s001.zip]

Archive with 1 entries (1 files):
- nutrients-1233298-supplementary.pdf
